# Supplementary material for: Microwave-Assisted Synthesis of Pd Nanoparticles into Wood Block (Pd@wood) as Efficient Catalyst for 4-Nitrophenol and Cr(VI) Reduction
Source: Nanomaterials (Basel). 2023 Sep 4;13(17):2491. doi: 10.3390/nano13172491 (PMC10490320; doi:10.3390/nano13172491)
Supplement: Supplementary file 1 [file nanomaterials-13-02491-s001.zip]

Archive with 1 entries (1 files):
- nanomaterials-2551872-supplementary.pdf
